# Supplementary material for: The mutualism effector MiSSP7 of Laccaria bicolor alters the interactions between the poplar JAZ6 protein and its associated proteins
Source: Sci Rep. 2020 Nov 23;10:20362. doi: 10.1038/s41598-020-76832-6 (PMC7683724; doi:10.1038/s41598-020-76832-6)
Supplement: Supplementary file 1 — Supplementary Table S1. [file 41598_2020_76832_MOESM1_ESM.xlsx]

## Sheet: Table S1
The mutualism effector MiSSP7 of Laccaria bicolor alters the interactions between the poplar JAZ6 protein and its associated proteins.
Yohann Daguerre$1↟, Veronica Basso$1, Sebastian Hartmann-Wittulski1, Romain Schellenberger1, Laura Meyer1, Justine Bailly1, Annegret Kohler1, Jonathan M. Plett1, §, Francis Martin1, Claire Veneault-Fourrey1
Protein ID	best arabidopsis TAIR10 hit defline	Name according to phylogeny analysis	In vitro-grown poplar and L. bicolor
MYC2	MYC2		FPKM uncolonized poplar lateral roots 1 week	FPKM colonized poplar lateral roots 1 week	FPKM uncolonized poplar lateral roots 2 weeks	FPKM colonized poplar lateral roots 2 weeks	log2FC colonized vs uncolonized 1 week	p-value colonized vs uncolonized 1 week	log2FC colonized vs uncolonized 2 weeks	p-value colonized vs uncolonized 2 weeks
Potri.001G142200.1	Basic helix-loop-helix (bHLH) DNA-binding family protein	PtMYC2.1	11.8766666666667	6.67666666666667	11.9633333333333	7.46	-0.66	0.1	-0.53	0.25
Potri.003G092200.1	Basic helix-loop-helix (bHLH) DNA-binding family protein	PtMYC2.2	10.7366666666667	5.34666666666667	10.6233333333333	6.94333333333333	-0.83	0.035	-0.46	0.31
JAM			FPKM uncolonized poplar lateral roots 1 week	FPKM colonized poplar lateral roots 1 week	FPKM uncolonized poplar lateral roots 2 weeks	FPKM colonized poplar lateral roots 2 weeks	log2FC colonized vs uncolonized 1 week	p-value colonized vs uncolonized 1 week	log2FC colonized vs uncolonized 2 weeks	p-value colonized vs uncolonized 2 weeks
Potri.002G172100.1	basic helix-loop-helix (bHLH) DNA-binding superfamily protein	PtJAM1.2	5.83	7	7.48666666666667	8.57333333333333	0.49	0.022	0.39	0.11
Potri.014G099700.1	basic helix-loop-helix (bHLH) DNA-binding superfamily protein	PtJAM1.1	8.4	7.01	8.8	8.78666666666667	-0.088	0.75	0.15	0.61
JAZ			FPKM uncolonized poplar lateral roots 1 week	FPKM colonized poplar lateral roots 1 week	FPKM uncolonized poplar lateral roots 2 weeks	FPKM colonized poplar lateral roots 2 weeks	log2FC colonized vs uncolonized 1 week	p-value colonized vs uncolonized 1 week	log2FC colonized vs uncolonized 2 weeks	p-value colonized vs uncolonized 2 weeks
Potri.001G062500.1	jasmonate-zim-domain protein 10	PtJAZ10.1	3.25666666666667	3.90666666666667	2.26333333333333	2.29333333333333	0.47	0.12	0.23	0.55
Potri.003G165000.1	jasmonate-zim-domain protein 10	PtJAZ10.2	1.48666666666667	1.94333333333333	2.81666666666667	2.64333333333333	0.51	0.16	0.09	0.85
Potri.006G139400.1	jasmonate-zim-domain protein 1	PtJAZ1/2	7.93	8.1	9.28333333333333	3.74333333333333	0.2	0.66	-1.1	0.012
Potri.006G217200.1	jasmonate-zim-domain protein 12	PtJAZ11	32.3533333333333	28.14	35.29	37.8933333333333	0.0045	0.99	0.28	0.23
Potri.018G047100.1	jasmonate-zim-domain protein 12	PtJAZ12	0.78	0.823333333333333	0.786666666666667	0.793333333333333	0.29	0.49	0.16	0.75
Potri.001G166200.1	jasmonate-zim-domain protein 5	PtJAZ5	0.723333333333333	0.613333333333333	0.786666666666667	0.246666666666667	0.067	0.94	-1.2	0.027
Potri.003G068900.1	jasmonate-zim-domain protein 6	PtJAZ6	3.36666666666667	3.66666666666667	3.61666666666667	1.63333333333333	0.27	0.54	-0.95	0.039
Potri.011G083900.1	jasmonate-zim-domain protein 8	PtJAZ7/8	0.146666666666667	0.5	0.386666666666667	0.0933333333333333	1.5	0.039	-1.3	0.11
Potri.008G133400.1	jasmonate-zim-domain protein 3	PtJAZ3.3	15.4633333333333	17.83	18.3433333333333	15.5466666666667	0.41	0.079	-0.057	0.86
Potri.010G108200.1	jasmonate-zim-domain protein 3	PtJAZ3.4	12.38	12.8833333333333	16.5266666666667	19.1133333333333	0.25	0.35	0.39	0.19
Potri.012G044900.1	jasmonate-zim-domain protein 3	PtJAZ3.1	15.32	15.1766666666667	16.1166666666667	13.68	0.2	0.59	-0.045	0.92
Potri.015G035800.1	jasmonate-zim-domain protein 3	PtJAZ3.2	8.63333333333333	6.16666666666667	7.17666666666667	3.49	-0.28	0.49	-0.85	0.054
NINJA			FPKM uncolonized poplar lateral roots 1 week	FPKM colonized poplar lateral roots 1 week	FPKM uncolonized poplar lateral roots 2 weeks	FPKM colonized poplar lateral roots 2 weeks	log2FC colonized vs uncolonized 1 week	p-value colonized vs uncolonized 1 week	log2FC colonized vs uncolonized 2 weeks	p-value colonized vs uncolonized 2 weeks
Potri.006G156100.1	novel interactor of JAZ	PtNINJA2	0.47	0.763333333333333	0.746666666666667	1.08666666666667	0.86	0.067	0.7	0.18
Potri.006G162900.1	novel interactor of JAZ	PtNINJA1	0.343333333333333	0.28	0.533333333333333	0.51	0.0058	1	0.073	0.92
Potri.018G085100.1	novel interactor of JAZ	PtNINJA3	21.41	33.7966666666667	23.8966666666667	31.35	0.88	0.00097	0.56	0.069
TOPLESS			FPKM uncolonized poplar lateral roots 1 week	FPKM colonized poplar lateral roots 1 week	FPKM uncolonized poplar lateral roots 2 weeks	FPKM colonized poplar lateral roots 2 weeks	log2FC colonized vs uncolonized 1 week	p-value colonized vs uncolonized 1 week	log2FC colonized vs uncolonized 2 weeks	p-value colonized vs uncolonized 2 weeks
Potri.006G257900.1	TOPLESS-related 1		8.68	3.62	8.04333333333333	5.17333333333333	-1.1	0.035	-0.49	0.4
Potri.018G023900.1	TOPLESS-related 1		7.00333333333333	3.09333333333333	6.29333333333333	3.93	-0.93	0.14	-0.52	0.49
Potri.001G200500.1	TOPLESS-related 1	PtTPR1.2	10.4966666666667	7.17333333333333	9.75666666666667	7.81333333333333	-0.33	0.097	-0.16	0.5
Potri.003G030000.1	TOPLESS-related 1	PtTPR1.1	12.86	7.03333333333333	11.1066666666667	7.08333333333333	-0.66	0.038	-0.48	0.19
Potri.006G258100.1	TOPLESS-related 1		0.6	0.236666666666667	0.803333333333333	0.383333333333333	-1	0.22	-0.81	0.39
Potri.005G021700.1	TOPLESS-related 3	PtTPR3.1	17.2966666666667	9.25	17.99	13.5	-0.69	0.14	-0.27	0.64
Potri.013G012100.1	TOPLESS-related 3	PtTPR3.2	9.65333333333333	5.67333333333333	10.57	7.56333333333333	-0.57	0.15	-0.33	0.49
Potri.005G019500.1	TOPLESS-related 3		0	0	0	0	NA	NA	NA	NA
Potri.006G066800.1	WUS-interacting protein 2	PtTPR4.1	13.7066666666667	4.87333333333333	12.49	5.46333333333333	-1.2	0.11	-0.94	0.28
Potri.018G128000.1	WUS-interacting protein 2	PtTPR4.2	12.32	4.33333333333333	11.7233333333333	6.67	-1.3	0.03	-0.65	0.34
