# Supplementary material for: The mutualism effector MiSSP7 of Laccaria bicolor alters the interactions between the poplar JAZ6 protein and its associated proteins
Source: Sci Rep. 2020 Nov 23;10:20362. doi: 10.1038/s41598-020-76832-6 (PMC7683724; doi:10.1038/s41598-020-76832-6)
Supplement: Supplementary file 2 — Supplementary Table S2. [file 41598_2020_76832_MOESM2_ESM.xlsx]

## Sheet: Feuil1
The mutualism effector MiSSP7 of Laccaria bicolor alters the interactions between the poplar JAZ6 protein and its associated proteins.
Yohann Daguerre$1↟, Veronica Basso$1, Sebastian Hartmann-Wittulski1, Romain Schellenberger1, Laura Meyer1, Justine Bailly1, Annegret Kohler1, Jonathan M. Plett1, §, Francis Martin1, Claire Veneault-Fourrey1
Amplified sequence	Targeted gene	Primer names	Sequence 5'-3'
MiSSP7	298595	MiSSP7F	GGGGACAAGTTTGTACAAAAAAGCAGGCTCGATGAAGCTTTTAGTCCCTCTCAA
		MiSSP7R	GGGGACCACTTTGTACAAGAAAGCTGGGTCTCAACGATGCAAATCACCC
PtJAZ6	Potri.003G068900.1	J6attB1	GGGGACAAGTTTGTACAAAAAAGCAGGCTCGATGGCGAATATGGCACAG
		J6attB2	GGGGACCACTTTGTACAAGAAAGCTGGGTCCTACAATTTAAGCTCGAGCTG
PtJAZ6 TIFY domain	Potri.003G068900.1	J6TIFYattB1	GGGGACAAGTTTGTACAAAAAAGCAGGCTCGTTTGTGGGTTCTGGTCCTC
		J6TIFYattB2	GGGGACCACTTTGTACAAGAAAGCTGGGTCTCAAGCAGAGCTGGGACAC
PtJAZ6 JAS domain	Potri.003G068900.1	J6JASattB1	GGGGACAAGTTTGTACAAAAAAGCAGGCTCGAGAAAAGTCAGCTCCACC
		J6JASattB2	GGGGACCACTTTGTACAAGAAAGCTGGGTCTCAAGGCCTAGGATGGTCC
PtJAZ6 NT domain	Potri.003G068900.1	J6attB1	GGGGACAAGTTTGTACAAAAAAGCAGGCTCGATGGCGAATATGGCACAG
		J6NTattB2	GGGGACCACTTTGTACAAGAAAGCTGGGTCTCAAGCGTTTTGCCTTGAAG
PtJAZ6ΔNT	Potri.003G068900.1	J6TIFYattB1	GGGGACAAGTTTGTACAAAAAAGCAGGCTCGTTTGTGGGTTCTGGTCCTC
		J6attB2	GGGGACCACTTTGTACAAGAAAGCTGGGTCCTACAATTTAAGCTCGAGCTG
PtJAZ6ΔTIFY	Potri.003G068900.1	J6del121-159fw	CTTGAGGAAATCGTCTCCAATTAGCACAGATGGGTGTC
		J6del121-159rv	GACACCCATCTGTGCTAATTGGAGACGATTTCCTCAAG
PtJAZ6ΔJAS	Potri.003G068900.1	J6attB1	GGGGACAAGTTTGTACAAAAAAGCAGGCTCGATGGCGAATATGGCACAG
		J6TIFYattB2	GGGGACCACTTTGTACAAGAAAGCTGGGTCTCAAGCAGAGCTGGGACAC
PtJAZ6R208A	Potri.003G068900.1	J6R208Afw	TCAGATGTGCCCCATGCTGCAAGAGCTTCACTTCATCG
		J6R208Arv	CGATGAAGTGAAGCTCTTGCAGCATGGGGCACATCTGA
PtJAZ6R209A	Potri.003G068900.1	J6R209Afw	TCAGATGTGCCCCATGCTAGAGCAGCTTCACTTCATCG
		J6R209Arv	CGATGAAGTGAAGCTGCTCTAGCATGGGGCACATCTGA
PtJAZ6R208,209A	Potri.003G068900.1	J6R208AR209Afw	TCAGATGTGCCCCATGCTGCAGCAGCTTCACTTCATCG
		J6R208AR209Arv	CGATGAAGTGAAGCTGCTGCAGCATGGGGCACATCTGA
PtMYC2.1	Potri.001G142200.1	MYC2.1attB1	GGGGACAAGTTTGTACAAAAAAGCAGGCTCGATGACTGATTACCGACTACCG
		MYC2.1attB2	GGGGACCACTTTGTACAAGAAAGCTGGGTCCTAATGGACGCCACCAAC
PtMYC2.2	Potri.003G092200.1	MYC2.2attB1	GGGGACAAGTTTGTACAAAAAAGCAGGCTCGATGACTGATTACCGTCTACC
		MYC2.2attB2	GGGGACCACTTTGTACAAGAAAGCTGGGTCCTATCGGGCATCACCAAC
PtJAM1.1	Potri.014G099700.1	JAM1.1attB1	GGGGACAAGTTTGTACAAAAAAGCAGGCTCGATGAAGATTGAGCTGGGTGTG
		JAM1.1attB2	GGGGACCACTTTGTACAAGAAAGCTGGGTCCTACCCAGTTGATGATAATG
PtJAM1.2	Potri.002G172100.1	JAM1.2attB1	GGGGACAAGTTTGTACAAAAAAGCAGGCTCGATGGGAGGTGGGGCATGG
		JAM1.2attB2	GGGGACCACTTTGTACAAGAAAGCTGGGTCTCAGTCGGGAATTGTTGATG
PtJAM3.1	Potri.005G221100.1	JAM3.1attB1	GGGGACAAGTTTGTACAAAAAAGCAGGCTCGATGGGTGATAAATTTTGGGTG
		JAM3.1attB2	GGGGACCACTTTGTACAAGAAAGCTGGGTCTCATTTAGAAAGTGCGGCCTC
PtJAM3.2	Potri.002G042000.1	JAM3.2attB1	GGGGACAAGTTTGTACAAAAAAGCAGGCTCGATGGGTGAGAAATTTTGGGTG
		JAM3.2attB2	GGGGACCACTTTGTACAAGAAAGCTGGGTCTCATTTAGAAAGTGCAGCCTC
PtNINJA1/PtNINJA3	Potri.006G162900.1/ Potri.018G085100.1	NINJAattB1	GGGGACAAGTTTGTACAAAAAAGCAGGCTCGATGGAGGATGAGAATGGGC
		NINJAattB2	GGGGACCACTTTGTACAAGAAAGCTGGGTCTCAGCTCTGAGTAGAGGCAGC
PtTPR1.1	Potri.003G030000.1	TPR1.1attB1	GGGGACAAGTTTGTACAAAAAAGCAGGCTCGATGGGGATTTCTGATGAG
		TPR1.1attB2	GGGGACCACTTTGTACAAGAAAGCTGGGTCGTATGATACCTTCAAGCA
PtTPR4.1	Potri.006G066800.1	TPR4.1attB1	GGGGACAAGTTTGTACAAAAAAGCAGGCTCGATGTCTTCGCTTAGCCGAG
		TPR4.1attB2	GGGGACCACTTTGTACAAGAAAGCTGGGTCCGCCACGAATATCTTCTG
PtTPR4.2	Potri.018G128000.1	TPR4.2attB1	GGGGACAAGTTTGTACAAAAAAGCAGGCTCGATGTCTTCGCTTAGTAGAG
		TPR4.2attB2	GGGGACCACTTTGTACAAGAAAGCTGGGTCCACGAGAGTCAGAAGCCA
